# Supplementary material for: The SNAP-tag technology revised: an effective chemo-enzymatic approach by using a universal azide-based substrate
Source: J Enzyme Inhib Med Chem. 2020 Oct 29;36(1):85–97. doi: 10.1080/14756366.2020.1841182 (PMC7599001; doi:10.1080/14756366.2020.1841182)
Supplement: Supplemental Material [file IENZ_A_1841182_SM7385.zip]

Archive with 8 entries (8 files):
- 10 Merlo et al Figure S1.pdf
- 11 Merlo et al Figure S2.pdf
- 12 Merlo et al Figure S3.pdf
- 13 Merlo et al Figure S4.pdf
- 14 Merlo et al Figure S5.pdf
- 15 Merlo et al Figure S6.pdf
- 16 Merlo et al Figure S7.pdf
- Merlo et al_JEIMC 2020_SI_revised.pdf
